# Supplementary material for: Drought drives rapid shifts in tropical rainforest soil biogeochemistry and greenhouse gas emissions
Source: Nat Commun. 2018 Apr 9;9:1348. doi: 10.1038/s41467-018-03352-3 (PMC5890268; doi:10.1038/s41467-018-03352-3)
Supplement: Supplementary file 4 — Supplementary Data 1 [file 41467_2018_3352_MOESM4_ESM.xlsx]

## Sheet: Sheet1
Test info			ANOVA results				Posthoc results
Dependent Variable	Test	N	Predictors	df	denDF	P value	Pairwise comparison	P value
Inorganic P	Two-way ANOVA; Inorganic P ~ Drought Period + Topographic Location + Interaction (Drought Time Period x Topographic Location); posthoc Tukey's HSD test	42	Drought Time Period	1		<0.001	Drought-PreDrought	<0.001
			Topographic Location	2		<0.001	Slope-Ridge	0.307
							Valley-Ridge	<0.001
							Valley-Slope	<0.001
			Drought Time Period x Topographic Location	2		<0.001	NA
Organic P	Two-way ANOVA; Organic P ~ Drought Period + Topographic Location + Interaction (Drought Time Period x Topographic Location); posthoc Tukey's HSD test	40	Drought Time Period	1		<0.001	Drought-PreDrought	<0.001
			Topographic Location	2		0.951	Slope-Ridge	0.999
							Valley-Ridge	0.969
							Valley-Slope	0.949
			Drought Time Period x Topographic Location	2		0.017	NA
Fe(II)	Two-way ANOVA; Fe(II) ~ Drought Period + Topographic Location + Interaction (Drought Time Period x Topographic Location); posthoc Tukey's HSD test	42	Drought Time Period	1		<0.001	Drought-PreDrought	<0.001
			Topographic Location	2		<0.001	Slope-Ridge	0.566
							Valley-Ridge	<0.001
							Valley-Slope	<0.001
			Drought Time Period x Topographic Location	2		<0.001	NA
Fe(III)	Two-way ANOVA; Fe(III) ~ Drought Period + Topographic Location + Interaction (Drought Time Period x Topographic Location); posthoc Tukey's HSD test	42	Drought Time Period	1		0.014	Drought-PreDrought	0.014
			Topographic Location	2		<0.001	Slope-Ridge	0.922
							Valley-Ridge	<0.001
							Valley-Slope	<0.001
			Drought Time Period x Topographic Location	2		0.026	NA
pH	Two-way ANOVA; pH ~ Drought Period + Topographic Location + Interaction (Drought Time Period x Topographic Location); posthoc Tukey's HSD test	42	Drought Time Period	1		<0.001	Drought-PreDrought	<0.001
			Topographic Location	2		<0.001	Slope-Ridge	<0.001
							Valley-Ridge	<0.001
							Valley-Slope	<0.001
			Drought Time Period x Topographic Location	2		<0.001	NA
CH4 fluxes	Two-way repeated measures ANOVA; CH4 ~ Drought Period + Topographic Location + Repeated measures error term (repeated Date by Drought Period and Topographic Location); using nlme package in R; posthoc Tukey's HSD test		(Intercept)	1	7792	<0.001
			Drought Time Period	3	169	<0.001	Drought - Pre-Drought	0.531
							Drought Recovery - Pre-Drought	0.618
							Post-Drought - Pre-Drought	0.54
							Drought Recovery - Drought	0.961
							Post-Drought - Drought	<0.001
							Post-Drought - Drought Recovery	<0.001
			Topographic Location	2	327	<0.001	Slope - Ridge	0.809
							Valley - Ridge	<0.001
							Valley - Slope	<0.001
CO2 fluxes	Two-way repeated measures ANOVA; log(CO2) ~ Drought Period + Topographic Location + Repeated measures error term (repeated Date by Drought Period and Topographic Location); using nlme package in R; posthoc Tukey's HSD test		(Intercept)	1	7792	<0.001
			Drought Time Period	3	169	<0.001	Drought - Pre-Drought	<0.001
							Drought Recovery - Pre-Drought	0.004
							Post-Drought - Pre-Drought	<0.001
							Drought Recovery - Drought	0.054
							Post-Drought - Drought	<0.001
							Post-Drought - Drought Recovery	<0.001
			Topographic Location	2	327	<0.001	Slope - Ridge	<0.001
							Valley - Ridge	0.011
							Valley - Slope	<0.001
