# Supplementary material for: Drought drives rapid shifts in tropical rainforest soil biogeochemistry and greenhouse gas emissions
Source: Nat Commun. 2018 Apr 9;9:1348. doi: 10.1038/s41467-018-03352-3 (PMC5890268; doi:10.1038/s41467-018-03352-3)
Supplement: Supplementary file 5 — Supplementary Data 2 [file 41467_2018_3352_MOESM5_ESM.xlsx]

## Sheet: Sheet1
Drought Time Period	Chamber	Topographic Location	Variable	Mean	SD	SE	CI	N
Pre-Drought	2	Slope	CO2 Flux (umol/m^2/s)	5.763	2.297	0.938	2.41	6
Pre-Drought	3	Valley	CO2 Flux (umol/m^2/s)	0.448	0.097	0.043	0.12	5
Pre-Drought	4	Ridge	CO2 Flux (umol/m^2/s)	0.187	0.103	0.046	0.128	5
Pre-Drought	5	Slope	CO2 Flux (umol/m^2/s)	4.398	3.256	1.329	3.417	6
Pre-Drought	6	Valley	CO2 Flux (umol/m^2/s)	0.661	0.161	0.061	0.149	7
Pre-Drought	7	Ridge	CO2 Flux (umol/m^2/s)	3.003	0.298	0.113	0.276	7
Pre-Drought	8	Slope	CO2 Flux (umol/m^2/s)	1.22	0.299	0.122	0.314	6
Drought	1	Ridge	CO2 Flux (umol/m^2/s)	1.206	1.468	0.098	0.194	223
Drought	2	Slope	CO2 Flux (umol/m^2/s)	7.754	4.35	0.24	0.472	329
Drought	3	Valley	CO2 Flux (umol/m^2/s)	1.53	0.449	0.023	0.046	371
Drought	4	Ridge	CO2 Flux (umol/m^2/s)	1.419	0.875	0.048	0.095	327
Drought	5	Slope	CO2 Flux (umol/m^2/s)	6.758	4.501	0.254	0.499	315
Drought	6	Valley	CO2 Flux (umol/m^2/s)	1.635	0.847	0.053	0.103	260
Drought	7	Ridge	CO2 Flux (umol/m^2/s)	1.859	0.66	0.04	0.078	277
Drought	8	Slope	CO2 Flux (umol/m^2/s)	3.166	1.492	0.091	0.179	269
Drought	9	Valley	CO2 Flux (umol/m^2/s)	1.339	0.951	0.06	0.118	253
Drought Recovery	1	Ridge	CO2 Flux (umol/m^2/s)	2.717	1.943	0.117	0.231	275
Drought Recovery	2	Slope	CO2 Flux (umol/m^2/s)	8.807	4.709	0.347	0.685	184
Drought Recovery	3	Valley	CO2 Flux (umol/m^2/s)	1.578	0.483	0.028	0.055	302
Drought Recovery	4	Ridge	CO2 Flux (umol/m^2/s)	1.092	0.881	0.053	0.104	277
Drought Recovery	5	Slope	CO2 Flux (umol/m^2/s)	4.291	0.762	0.204	0.44	14
Drought Recovery	6	Valley	CO2 Flux (umol/m^2/s)	1.313	0.432	0.026	0.051	279
Drought Recovery	7	Ridge	CO2 Flux (umol/m^2/s)	1.837	1.461	0.093	0.183	247
Drought Recovery	8	Slope	CO2 Flux (umol/m^2/s)	2.514	0.867	0.054	0.107	254
Drought Recovery	9	Valley	CO2 Flux (umol/m^2/s)	1.149	0.39	0.025	0.049	247
Post-Drought	1	Ridge	CO2 Flux (umol/m^2/s)	3.21	2.539	0.164	0.322	241
Post-Drought	2	Slope	CO2 Flux (umol/m^2/s)	6.187	3.32	0.252	0.497	174
Post-Drought	3	Valley	CO2 Flux (umol/m^2/s)	2.853	0.938	0.061	0.12	239
Post-Drought	4	Ridge	CO2 Flux (umol/m^2/s)	2.57	0.974	0.068	0.135	203
Post-Drought	5	Slope	CO2 Flux (umol/m^2/s)	4.8	2.572	0.344	0.689	56
Post-Drought	6	Valley	CO2 Flux (umol/m^2/s)	3.243	1.22	0.08	0.157	233
Post-Drought	7	Ridge	CO2 Flux (umol/m^2/s)	2.434	3.281	0.252	0.497	170
Post-Drought	8	Slope	CO2 Flux (umol/m^2/s)	2.93	0.623	0.044	0.088	196
Post-Drought	9	Valley	CO2 Flux (umol/m^2/s)	2.738	0.824	0.055	0.109	222
Pre-Drought	2	Slope	CH4 Flux (nmol/m^2/s)	0.891	0.268	0.11	0.282	6
Pre-Drought	3	Valley	CH4 Flux (nmol/m^2/s)	25.845	47.175	21.097	58.575	5
Pre-Drought	4	Ridge	CH4 Flux (nmol/m^2/s)	0.311	0.624	0.36	1.551	3
Pre-Drought	5	Slope	CH4 Flux (nmol/m^2/s)	-0.502	0.576	0.258	0.716	5
Pre-Drought	6	Valley	CH4 Flux (nmol/m^2/s)	11.418	4.698	1.776	4.345	7
Pre-Drought	7	Ridge	CH4 Flux (nmol/m^2/s)	-1.042	0.303	0.114	0.28	7
Pre-Drought	8	Slope	CH4 Flux (nmol/m^2/s)	-0.05	0.24	0.098	0.252	6
Drought	1	Ridge	CH4 Flux (nmol/m^2/s)	-0.798	0.743	0.05	0.099	218
Drought	2	Slope	CH4 Flux (nmol/m^2/s)	-1.403	0.887	0.049	0.096	329
Drought	3	Valley	CH4 Flux (nmol/m^2/s)	1.178	2.452	0.127	0.25	371
Drought	4	Ridge	CH4 Flux (nmol/m^2/s)	-1.065	1.295	0.072	0.142	320
Drought	5	Slope	CH4 Flux (nmol/m^2/s)	-3.456	1.895	0.107	0.21	315
Drought	6	Valley	CH4 Flux (nmol/m^2/s)	3.249	6.599	0.409	0.806	260
Drought	7	Ridge	CH4 Flux (nmol/m^2/s)	-1.439	0.634	0.038	0.075	277
Drought	8	Slope	CH4 Flux (nmol/m^2/s)	-0.787	0.751	0.046	0.091	266
Drought	9	Valley	CH4 Flux (nmol/m^2/s)	0.794	1.139	0.072	0.141	253
Drought Recovery	1	Ridge	CH4 Flux (nmol/m^2/s)	-1.112	0.663	0.04	0.079	271
Drought Recovery	2	Slope	CH4 Flux (nmol/m^2/s)	-1.085	1.261	0.093	0.184	182
Drought Recovery	3	Valley	CH4 Flux (nmol/m^2/s)	1.446	2.232	0.128	0.253	302
Drought Recovery	4	Ridge	CH4 Flux (nmol/m^2/s)	-0.09	0.392	0.025	0.049	249
Drought Recovery	5	Slope	CH4 Flux (nmol/m^2/s)	-1.092	0.474	0.127	0.274	14
Drought Recovery	6	Valley	CH4 Flux (nmol/m^2/s)	1.702	3.243	0.194	0.382	279
Drought Recovery	7	Ridge	CH4 Flux (nmol/m^2/s)	-0.761	0.392	0.025	0.049	245
Drought Recovery	8	Slope	CH4 Flux (nmol/m^2/s)	-0.167	0.189	0.013	0.026	214
Drought Recovery	9	Valley	CH4 Flux (nmol/m^2/s)	1.344	2.091	0.133	0.262	247
Post-Drought	1	Ridge	CH4 Flux (nmol/m^2/s)	8.097	5.477	0.353	0.695	241
Post-Drought	2	Slope	CH4 Flux (nmol/m^2/s)	15.018	6.76	0.514	1.014	173
Post-Drought	3	Valley	CH4 Flux (nmol/m^2/s)	19.471	8.817	0.57	1.124	239
Post-Drought	4	Ridge	CH4 Flux (nmol/m^2/s)	15.599	5.761	0.404	0.797	203
Post-Drought	5	Slope	CH4 Flux (nmol/m^2/s)	11.823	7.383	0.987	1.977	56
Post-Drought	6	Valley	CH4 Flux (nmol/m^2/s)	18.906	8.422	0.552	1.087	233
Post-Drought	7	Ridge	CH4 Flux (nmol/m^2/s)	6.31	9.275	0.716	1.413	168
Post-Drought	8	Slope	CH4 Flux (nmol/m^2/s)	16.234	6.929	0.497	0.981	194
Post-Drought	9	Valley	CH4 Flux (nmol/m^2/s)	19.144	7.881	0.53	1.045	221
